# Supplementary material for: Blood in Capsules: Multi-Technique Forensic Investigation of Suspicious Food Supplement
Source: Molecules. 2025 Nov 29;30(23):4600. doi: 10.3390/molecules30234600 (PMC12693171; doi:10.3390/molecules30234600)
Supplement: Supplementary file 1 [file molecules-30-04600-s001.zip]

Archive with 1 entries (1 files):
- molecules-3941048-supplementary.pdf
